# Supplementary material for: MGMT methylation analysis of glioblastoma on the Infinium methylation BeadChip identifies two distinct CpG regions associated with gene silencing and outcome, yielding a prediction model for comparisons across datasets, tumor grades, and CIMP-status
Source: Acta Neuropathol. 2012 Jul 19;124(4):547–60. doi: 10.1007/s00401-012-1016-2 (PMC3444709; doi:10.1007/s00401-012-1016-2)
Supplement: Supplementary file 2 — Supplementary material 2 (XLS 58 kb) [file 401_2012_1016_MOESM2_ESM.xls]

## Sheet: predtabdef
Code TuBa	Age	Sex	OS [months]	Status	PrGBM	TMZ/RT	"Normal" Brain Tissue	PatientID	MSP-MGMT	IDH1-status	CIMP	Expression Subtype	Trial	STP27link	STP27response	STP27class	cg00618725	cg01341123	cg02022136	cg02330106	cg02802904	cg02941816	cg05068430	cg12434587	cg12575438	cg12981137	cg14194875	cg16215402	cg18026026	cg19706602	cg23998405	cg25946389	cg26201213	cg26950715
1076	NA	NA	NA	NA	NA	NA	yes	NB	U	NA	NA	NA	NA	-1.35414	0.205194	U	-3.4223	-1.24331	-2.30658	1.25765	-6.08331	-1.98029	-6.26008	-4.72585	2.94064	-3.43749	-3.52579	-2.90542	-5.45236	-4.59545	-3.4885	-1.3154	0.378083	2.67232
1297	36	M	60	dead	yes	yes	no	P-206	M	mut	yes	Proneural	II	5.24997	0.99478	M	1.09732	-3.29276	-5.2757	0.383749	-5.46267	-2.14376	-5.05303	0.880168	0.672377	0.501363	0.967422	-2.6044	-4.13164	-3.55493	-8.37116	-3.1859	0.143874	0.228586
1308	45	F	17	dead	yes	yes	no	P-209	M	wt	no	Neural	II	-0.567618	0.361787	M	-1.74116	-1.55348	-2.25805	2.15926	-5.54736	0.451555	-5.05657	-2.88327	2.78019	-3.63685	0.150364	-2.82642	-5.40718	-3.89506	-3.73461	0.377868	1.17991	2.31793
1316	68	M	9	dead	no	no	no	P-210	M	wt	no	NA	II	-0.582978	0.358248	M	-3.17888	-3.00928	-4.06119	1.31436	-5.29848	-1.90857	-4.63637	-5.64469	3.25771	-2.08233	-3.5947	-2.88008	-5.41767	-3.99499	-5.56134	-2.41381	1.26503	3.10007
1317	26	M	17	dead	yes	yes	no	P-216	U	wt	no	Mesenchymal	II	-3.92718	0.0193186	U	-2.76826	-2.68035	-4.2559	1.34983	-6.34987	-3.39161	-4.54074	-5.51348	2.37363	-5.76665	-3.80614	-2.96731	-6.16478	-3.69048	-5.4169	-2.22983	-0.785637	2.75928
1357	36	M	28	dead	yes	yes	no	P-221	M	mut	yes	Proneural	II	3.86589	0.979485	M	1.43414	1.52118	1.74125	2.98219	-0.773308	2.01453	-4.62766	-0.550782	3.72896	-0.178456	1.44505	-2.28609	-4.74455	-4.24765	1.43677	1.9883	2.29961	2.99045
1360	65	M	9	dead	yes	yes	no	P-222	M	wt	no	Mesenchymal	II	1.67811	0.842654	M	-3.27529	-1.81958	-3.1496	2.11625	-4.52279	0.875672	-4.26019	-4.77661	2.5841	-0.13565	-3.04566	-2.93532	-6.64899	-3.90049	-4.26786	-1.04122	1.40368	2.99951
1399	NA	F	NA	NA	NA	NA	no	1399	M	NA	no	Proneural	NA	3.80176	0.978156	M	0.223131	-0.488914	-0.201322	1.7653	-5.16274	-2.29894	-4.30882	-1.60887	2.07364	0.354303	0.657962	-2.81135	-4.47817	-4.15719	-3.49037	0.509823	1.34911	2.55535
1419	48	F	27	dead	no	no	no	P-236	M	wt	no	NA	II	-0.382792	0.405454	M	-1.53198	-1.3909	-1.74188	1.5276	-5.37647	-1.91662	-6.84233	-1.69844	1.59315	-4.11145	-2.26351	-3.05278	-4.80781	-3.76994	-2.81165	-0.76606	0.276221	1.861
1430	37	M	15	dead	yes	yes	no	P-241	M	wt	no	Proneural	II	5.34181	0.995236	M	0.0209207	0.662696	-0.869702	2.48429	-3.24864	-3.0838	-4.12086	0.78391	2.51768	0.655249	-0.503746	-2.22728	-4.588	-3.56478	-1.81695	1.66115	1.51128	2.49218
1437	48	M	16	dead	yes	yes	no	P-240	U	wt	no	Neural	II	-0.465722	0.385629	M	-3.02382	-1.39244	-1.35929	1.94296	-5.20877	0.0327021	-4.7299	-4.22557	2.79773	-2.76317	-2.85284	-2.72327	-4.09798	-3.90872	-2.62095	0.0872793	1.21532	2.62436
1496	49	M	10	dead	yes	no	no	55	M	mut	yes	Proneural	III	4.36969	0.987503	M	-0.239509	2.06062	2.62306	3.21997	-0.336404	1.15278	-4.13973	-0.480069	3.53819	0.325095	-0.0711042	-2.10604	-4.6759	-2.28466	2.24906	2.59785	2.77829	2.98241
1497	37	M	15	dead	yes	yes	no	P-241	M	wt	no	Mesenchymal	II	5.06518	0.993727	M	-3.10937	-2.61215	-2.70348	2.22149	-3.4033	-2.99451	-6.47807	0.572561	1.84419	0.476909	-1.76032	-2.73975	-4.16642	-3.29293	-5.84133	-2.15053	1.12353	0.240592
1543	27	M	11	dead	yes	yes	no	106	U	wt	no	Proneural	III	-3.97315	0.0184667	U	-3.50787	-2.28962	-3.32664	1.62489	-5.39088	-3.41775	-5.85811	-4.86034	2.50327	-6.18786	-3.74683	-2.93187	-4.90879	-3.78295	-5.05138	-1.64586	-0.626548	2.92257
1545	58	M	9	dead	yes	no	no	94	U	wt	no	Classical	III	-3.38014	0.032922	U	-3.09604	-1.29439	-3.75806	1.12591	-5.73426	-1.37676	-4.33609	-5.19882	2.34415	-5.35521	-3.93842	-2.95351	-4.55588	-3.96389	-4.43406	-0.454258	0.4895	2.77933
1552	56	M	11	dead	yes	yes	no	236	U	wt	no	Mesenchymal	III	-3.97373	0.0184561	U	-3.0186	-2.78362	-5.02298	0.379228	-5.64666	-3.46792	-4.68834	-5.07861	1.55121	-6.06431	-4.27192	-2.7321	-3.9883	-3.83472	-5.84583	-2.57619	0.269057	1.90731
1562	56	F	23	dead	yes	yes	no	P-112	M	wt	no	Proneural	II	4.60357	0.990083	M	-1.71115	-2.12505	-3.52626	2.58168	-3.64367	-1.81425	-3.33835	0.971451	3.02357	-0.248287	0.0505613	-2.37934	-5.21263	-3.4083	-6.238	-1.69421	-1.27768	1.78921
1564	45	M	9	dead	no	no	no	P-114	U	wt	no	NA	II	-3.31872	0.0349346	U	-1.30458	-0.515168	-1.05202	2.70672	-5.28634	-2.49664	-4.5358	-4.5192	3.36409	-5.67558	-0.541678	-2.97205	-5.20083	-4.07723	-3.57046	-0.232205	1.70671	3.02127
1566	60	F	15	dead	yes	no	no	159	U	wt	no	Proneural	III	-2.72701	0.0613982	U	-2.72103	-2.61832	-2.37823	0.676696	-5.77374	2.13724	-4.93796	-4.45593	2.85438	-5.07289	-2.12877	-2.58618	-4.26364	-3.4067	-5.30299	-0.773911	2.23344	2.64048
1584	56	M	17	dead	yes	yes	no	344	U	wt	no	Mesenchymal	III	-5.34611	0.00474403	U	-3.5374	-3.06026	-4.95136	0.0748201	-6.26862	-3.66765	-4.55205	-5.96476	2.25663	-7.04147	-4.39942	-3.06137	-6.0551	-4.64606	-6.23399	-2.74537	0.938751	2.15605
1587	60	F	44	alive	yes	yes	no	90	M	wt	no	Classical	III	4.43887	0.988329	M	1.3231	-2.31665	-0.0601155	2.87748	-2.91372	1.1669	-4.37695	-0.463791	2.69335	0.39051	1.19287	-1.97334	-2.8952	-3.41829	-4.9356	-1.23152	2.37866	2.45891
1589	48	M	8	dead	yes	yes	no	157	U	wt	no	Classical	III	-3.27375	0.0364828	U	-3.16452	-2.80085	-4.59856	0.0461543	-5.52534	-2.7454	-6.56873	-5.17307	2.42646	-5.25502	-4.04584	-2.57388	-4.9047	-3.10205	-5.27876	-1.8784	1.31808	2.10579
1591	44	M	37	dead	yes	yes	no	288	M	wt	no	Mesenchymal	III	3.67025	0.975162	M	-0.516764	-0.134733	-1.17355	1.26907	-5.49568	-2.99551	-4.94069	-0.557452	2.05447	-0.385837	-1.86608	-2.72522	-5.9945	-4.05412	-2.05487	-0.197044	0.351209	2.09861
1601	55	F	24	dead	yes	yes	no	360	M	wt	no	Mesenchymal	III	2.96603	0.951016	M	-1.82661	-1.06659	-0.896183	1.57125	-1.79235	-0.920703	-3.45804	-0.0891821	2.08665	-1.41237	-0.577401	-2.24893	-3.05757	-3.71796	-2.9554	0.0392484	0.222415	2.72841
1603	53	M	17	dead	yes	no	no	323	M	wt	no	Mesenchymal	III	-2.51025	0.0751424	U	-2.82741	-1.85366	-3.98229	1.67574	-5.36066	-0.779112	-4.64122	-4.42792	2.51515	-4.85487	-3.3487	-2.75184	-3.92119	-4.13624	-5.28237	-1.97556	0.555701	2.29555
1606	48	F	9	dead	yes	yes	no	274	U	wt	no	Mesenchymal	III	-4.99719	0.00671153	U	-3.04321	-1.52724	-2.8829	2.02897	-7.63748	-3.17442	-6.51343	-6.03689	3.2622	-6.62381	-3.89806	-3.1028	-5.3033	-4.06808	-4.16606	-1.23549	1.15221	2.97737
1612	57	M	10	dead	yes	no	no	428	M	wt	no	Mesenchymal	III	1.99918	0.880711	M	-0.728679	-2.07167	-2.52734	1.56575	-5.96523	-1.62636	-4.32458	-4.00344	2.33553	-0.228984	-0.179871	-3.03215	-4.83686	-3.51006	-4.44106	-1.47	0.792692	1.39062
1613	27	M	11	dead	yes	yes	no	106	U	wt	no	NA	III	-3.89425	0.0199524	U	-3.28361	-1.68853	-2.62344	1.00485	-5.4023	-3.06163	-4.29482	-5.43854	2.16192	-5.77375	-3.42152	-2.88923	-4.30445	-3.92322	-3.86348	-1.29733	0.157036	2.10308
1614	49	M	42	dead	yes	yes	no	396	M	wt	no	Classical	III	3.60045	0.973415	M	-3.12602	-1.56701	-1.85726	2.39985	-5.57576	1.32303	-6.24141	-2.87737	2.94966	0.858724	-2.45229	-2.86037	-4.20311	-3.82095	-1.87197	1.64637	2.02961	2.77023
1617	63	M	7	dead	yes	yes	no	444	M	wt	no	Classical	III	4.813	0.991942	M	0.799307	-1.70189	-3.93609	2.27224	-5.44049	1.20524	-4.871	0.325223	2.23595	0.345433	0.666383	-2.92873	-4.97555	-3.77985	-4.99325	-1.98817	1.11154	1.26876
1621	62	M	25	dead	yes	yes	no	P-113	M	wt	no	Classical	II	5.86417	0.997169	M	0.310644	0.633888	1.63995	2.56584	-1.25334	-1.81053	-3.99074	1.30021	3.0781	0.925327	-0.165096	-2.49161	-4.07948	-2.79193	0.0421757	0.876723	2.22569	2.57198
1622	62	M	25	dead	yes	yes	no	P-113	M	wt	no	Classical	II	4.26072	0.986084	M	-0.0381501	0.245581	-0.314467	1.16751	-2.43492	-2.07254	-4.43019	0.129786	1.94313	-0.1395	-0.0920643	-2.5537	-4.31795	-3.53949	-0.922167	0.290328	0.437803	2.60111
1628	49	F	15	dead	yes	yes	no	458	U	wt	no	Classical	III	-2.38167	0.0845811	U	-3.04588	-2.52394	-3.25643	2.95959	-5.26576	-2.10516	-5.53557	-4.80576	3.4347	-4.50111	-3.03427	-2.52725	-4.59672	-3.37646	-4.81339	-1.73044	1.89785	3.20495
1639	43	M	16	dead	yes	no	no	566	U	wt	no	Mesenchymal	III	-4.08918	0.016477	U	-3.0596	-1.03295	-1.88178	1.83243	-5.39936	-2.06439	-4.69232	-5.8942	2.75253	-5.7249	-3.49234	-2.46762	-4.66317	-3.94109	-2.92438	-1.28206	0.502661	2.76791
1646	63	M	15	dead	yes	yes	no	461	U	wt	no	Mesenchymal	III	-3.80324	0.0218121	U	-3.0938	-3.16911	-4.58222	0.0429347	-4.99449	-3.6833	-4.20762	-5.31487	1.32534	-5.74587	-4.00756	-2.75606	-4.33309	-3.64588	-6.25455	-2.88778	-0.749115	1.25206
1647	44	F	5	dead	yes	no	no	574	U	wt	no	Proneural	III	2.01144	0.881993	M	0.94539	0.599471	0.543122	1.83728	-1.98284	-0.856202	-4.864	0.313523	2.01915	-2.67186	0.912384	-2.75099	-4.59416	-4.37739	-0.203065	1.08006	1.13725	0.971996
1703	48	M	17	dead	yes	no	no	63	M	wt	no	Mesenchymal	III	1.50082	0.817696	M	-1.68494	1.68598	2.09802	2.79159	-3.65186	-2.64964	-4.88302	-1.27957	3.23043	-2.31664	0.901797	-2.33356	-3.738	-3.67863	1.44905	2.39897	-0.00910962	2.72221
1704	48	M	4	dead	yes	yes	no	129	U	wt	no	Proneural	III	-3.47463	0.0300427	U	-3.30445	-2.88026	-4.65086	-0.658643	-5.72516	-3.19871	-4.61807	-5.1685	-0.575358	-5.47445	-3.93115	-2.77993	-6.19498	-4.01183	-5.39314	-2.7016	-0.448059	2.3624
1705	53	M	13	dead	yes	yes	no	161	U	wt	no	Mesenchymal	III	-3.47941	0.0299039	U	-3.04352	1.50114	1.20847	2.78548	-5.50628	-3.44825	-4.5477	-5.20858	3.44114	-5.4568	-3.07709	-2.70018	-3.55571	-3.44695	-0.320617	2.05938	1.66118	2.77143
1706	44	M	9	dead	yes	no	no	211	M	wt	no	Neural	III	5.14543	0.994208	M	0.496328	0.958805	1.27939	2.40781	-1.76188	1.37387	-3.6078	0.484798	2.82189	0.613463	1.16136	-2.35578	-3.72139	-2.98219	0.424219	1.42856	1.48523	1.8744
1707	61	F	12	dead	yes	yes	no	222	U	wt	no	Mesenchymal	III	-3.07583	0.0441153	U	-2.8263	-3.07741	-4.51863	1.49364	-4.92045	-2.60641	-3.86948	-5.00598	2.73388	-5.13646	-4.06878	-2.52665	-4.19508	-3.09326	-5.93915	-2.61095	1.59369	2.73728
1709	41	M	16	dead	yes	no	no	390	U	wt	no	Neural	III	-3.71849	0.0236955	U	-3.34218	-3.04772	-5.05406	0.715179	-6.49809	-3.71658	-6.5203	-5.09507	0.66461	-5.77945	-3.69121	-3.19939	-4.85232	-4.07963	-6.36244	-2.77797	-1.0198	3.03538
1710	43	M	17	dead	yes	yes	no	547	U	mut	yes	Proneural	III	1.29004	0.784154	M	-2.26418	-2.26944	-1.74501	2.43904	-5.13295	-0.147925	-5.0697	-3.27633	3.14263	-1.4081	-0.636589	-2.70484	-5.36442	-3.16843	-5.11142	-1.69264	1.78168	2.47273
1714	52	M	78	alive	yes	yes	no	57	M	wt	no	Mesenchymal	III	3.80623	0.978252	M	-0.103786	0.343882	-0.376532	2.01699	-5.24783	-2.31844	-4.1884	-0.370213	2.90792	-0.345587	-0.322708	-2.01657	-3.56686	-3.65562	-1.05333	0.384705	0.966351	2.54051
1729	49	M	16	dead	yes	no	no	83	U	wt	no	Proneural	III	-3.85952	0.0206429	U	-3.44856	-2.27323	-3.75531	2.34393	-5.18211	-2.88618	-4.30369	-5.2712	3.34427	-5.83146	-3.32732	-2.71319	-3.71304	-4.45623	-5.098	-1.69807	1.44854	3.06988
1730	49	M	15	dead	yes	no	no	147	M	wt	no	Classical	III	1.457	0.811073	M	-0.535746	-3.17367	-4.59487	2.73941	-4.98664	-3.21698	-4.18181	-3.44123	2.81043	-1.13407	1.42083	-2.60001	-4.62199	-3.19636	-5.84901	-2.49044	2.14751	-0.27889
1731	54	M	15	dead	yes	no	no	242	U	wt	no	Classical	III	-1.01876	0.265269	U	-2.37698	-2.29304	-4.08676	2.53663	-4.64566	-2.50382	-4.63946	-4.06823	3.21559	-3.44962	-0.337262	-2.93417	-5.06412	-3.70243	-5.65807	-2.58115	0.308139	2.26105
1732	62	F	5	dead	yes	no	no	97	U	wt	no	Classical	III	-3.38098	0.0328953	U	-2.91817	-2.61083	-4.70185	1.5646	-5.41837	-2.86419	-4.80531	-5.40509	3.18613	-5.23876	-4.0723	-2.9132	-5.18413	-3.00642	-5.47239	-2.40743	1.70265	2.98547
1748	59	M	6	dead	yes	no	no	345	M	wt	no	Classical	III	1.37098	0.797539	M	-2.70559	1.05879	1.05865	0.942947	-4.22942	-2.30939	-5.41176	-2.67068	3.44821	-1.66531	-2.28799	-2.87094	-6.00756	-3.86445	0.415818	1.26333	1.93157	3.28075
1749	52	F	33	alive	yes	no	no	527	M	wt	no	Classical	III	3.71915	0.97632	M	0.248258	0.616239	-0.0510157	1.96423	-2.17574	-3.2498	-4.85983	0.0389083	2.4841	-0.672347	-1.08137	-2.69776	-5.39027	-3.56898	-2.34137	0.741433	0.770846	2.08879
1752	54	M	23	dead	yes	no	no	246	M	wt	no	Mesenchymal	III	4.13618	0.984268	M	-1.01399	0.127273	-0.405206	1.37808	-5.36186	-0.695373	-4.77212	-0.0804109	2.1662	-0.154325	-2.26505	-2.77487	-5.72055	-3.89217	-1.66124	0.143471	0.250991	2.49998
1755	45	F	6	dead	yes	no	no	15	U	wt	no	Neural	III	-3.08018	0.0439322	U	-3.7418	-1.10179	-1.83375	2.06539	-5.58517	-2.1732	-4.3888	-5.70857	3.24619	-4.74142	-3.28586	-3.31038	-4.85725	-3.41123	-3.12224	-0.544321	0.591903	2.87505
1756	56	M	8	dead	yes	no	no	283	M	wt	no	Mesenchymal	III	1.45901	0.811382	M	-2.39745	-2.0833	-2.87057	1.89032	-2.1488	-1.11926	-6.18744	-0.889142	2.32379	-2.58389	-0.836893	-2.70369	-4.96183	-4.0835	-4.95096	-0.595731	1.07351	2.58879
1758	37	M	18	dead	yes	yes	no	12	M	wt	no	Proneural	III	3.64846	0.974629	M	-1.7359	1.41941	1.28084	0.349415	-3.35388	1.24327	-4.38213	-2.58479	2.28588	0.744081	-1.97029	-2.65832	-4.90146	-3.5278	0.631998	1.65475	1.72364	2.75471
1759	53	M	1	dead	yes	no	no	84	M	wt	no	Mesenchymal	III	0.438377	0.607872	M	-3.20495	0.233385	-0.371014	0.571012	-3.01645	-1.84858	-6.01379	-4.93509	1.202	-1.38363	-0.581621	-2.88104	-6.60726	-3.65361	-1.12523	0.315142	0.211617	2.40773
1760	63	M	8	dead	yes	no	no	254	U	wt	no	Mesenchymal	III	-3.19147	0.0394879	U	-3.59023	-2.17329	-4.05718	1.61234	-5.44068	-2.94948	-4.70709	-5.34471	2.38805	-5.06856	-4.04616	-2.85714	-6.00439	-4.07601	-5.38485	-2.17877	0.204728	2.97749
1761	51	M	27	dead	yes	no	no	284	M	wt	no	Proneural	III	6.26194	0.998096	M	1.9054	2.17354	1.88866	3.07191	-3.72148	2.02718	-5.99306	1.44113	3.70668	1.27451	1.94112	-2.46263	-4.94171	-3.05302	0.769937	2.45743	2.23262	3.07679
1763	62	M	12	dead	yes	no	no	328	U	wt	no	Classical	III	1.3734	0.797929	M	-2.58226	1.44864	-0.51888	2.62656	-5.79339	-3.11312	-4.78152	-4.05472	3.0892	-0.875262	-3.02546	-2.79546	-4.62033	-3.77829	-1.74866	1.78511	1.99866	1.40288
1764	32	M	7	dead	yes	yes	no	356	U	wt	no	Classical	III	-3.04612	0.0453853	U	-2.9063	1.27116	0.741597	2.39524	-5.35307	-3.23115	-5.42035	-5.39933	3.02653	-4.88059	-2.88762	-2.88347	-5.54049	-3.43356	-0.889636	1.3634	1.11824	2.66364
1766	57	M	6	dead	yes	yes	no	506	U	wt	no	Classical	III	-4.13932	0.0156838	U	-3.28996	-2.69039	-4.46442	0.39341	-5.46704	-1.82276	-5.05566	-5.04891	2.31672	-6.25994	-4.39322	-2.64565	-4.76745	-3.67856	-5.44866	-2.6405	0.529771	2.76355
1768	55	F	6	dead	yes	yes	no	558	U	wt	no	Mesenchymal	III	-3.57927	0.0271391	U	-2.87748	-2.25284	-3.74256	0.425605	-5.40839	-3.3048	-6.68553	-5.1176	1.33284	-5.61635	-4.42282	-2.8117	-6.46365	-3.75123	-5.07604	-2.12629	-0.889367	1.73754
1769	52	M	9	dead	yes	yes	no	563	U	wt	no	Classical	III	-1.9128	0.128666	U	-2.79564	-2.25606	-3.1174	1.88524	-5.42044	-1.28733	-4.61336	-5.0328	3.27303	-3.86585	-3.91424	-2.76783	-4.51488	-3.30859	-4.64455	-1.89915	1.80006	2.56637
1774	64	M	25	dead	no	no	no	100	U	wt	no	Neural	III	-2.95287	0.0496011	U	-2.93461	-2.1838	-3.99211	2.42956	-5.39213	-2.5093	-4.7224	-5.25351	3.61751	-4.8629	-4.0222	-3.01745	-3.58587	-3.28147	-5.63117	-1.92114	2.22426	3.41642
1775	52	M	78	alive	yes	yes	no	57	M	wt	no	Mesenchymal	III	5.46171	0.995772	M	1.25706	1.16852	1.44168	2.3293	-4.41774	-0.468629	-4.87496	0.94069	2.37131	0.695473	1.42097	-2.71217	-4.37097	-3.56988	0.766656	1.47911	1.93629	3.06556
1780	NA	NA	NA	NA	NA	NA	yes	NB (rep2)	U	NA	NA	NA	NA	-3.97902	0.0183605	U	-3.3218	-1.86525	-2.87934	0.82356	-6.41515	-2.50805	-5.17258	-5.56499	2.1522	-5.7933	-3.99743	-3.1827	-5.08113	-4.96989	-4.01382	-1.91222	0.540012	1.82314
2900	NA	NA	NA	NA	NA	NA	yes	NB_BNT_92	U	NA	NA	NA	NA	-2.79233	0.0577403	U	-3.22631	-1.64096	-2.86476	1.18371	-6.09716	-2.32234	-5.96086	-5.79323	2.53452	-4.38255	-4.02885	-2.9895	-4.6836	-4.02504	-4.14876	-1.54425	0.662782	2.35522
2901	NA	NA	NA	NA	NA	NA	yes	NB_BNT_104	U	NA	NA	NA	NA	-3.40823	0.0320394	U	-3.65329	-1.4849	-2.56174	1.25007	-5.58346	-2.4886	-5.28996	-5.84545	2.10488	-5.01763	-3.57749	-3.05971	-5.03482	-4.4059	-3.1885	-1.33413	0.731184	2.38546
2903	NA	NA	NA	NA	NA	NA	yes	NB_BNT_148	U	NA	NA	NA	NA	-1.31857	0.211056	U	-3.04143	-1.2585	-2.52887	1.22012	-5.49222	-1.84843	-6.03177	-4.88155	2.41455	-3.3105	-3.26434	-3.44279	-4.57007	-4.77467	-3.40152	-1.10894	0.884294	2.52859
