# Supplementary material for: MGMT methylation analysis of glioblastoma on the Infinium methylation BeadChip identifies two distinct CpG regions associated with gene silencing and outcome, yielding a prediction model for comparisons across datasets, tumor grades, and CIMP-status
Source: Acta Neuropathol. 2012 Jul 19;124(4):547–60. doi: 10.1007/s00401-012-1016-2 (PMC3444709; doi:10.1007/s00401-012-1016-2)
Supplement: Supplementary file 3 — Supplementary material 3 (XLS 28 kb) [file 401_2012_1016_MOESM3_ESM.xls]

## Sheet: Sheet1
Table S2. MGMT Prediction Models for M-GBM dataset
Probe_ID	Code_Fig1	MAP_INFO	Present in 27K	Design type (450K)	rpearson	rspearman	p	AIC	AICc	BIC	CovPat	MVIF	CutOff	Sens	Spec	Kappa	Accuracy
cg26950715	1	131264786	no	II	0.0573982	0.0152542	1	96.0988	96.1594	100.538	0	-	0.445416	0.65625	0.555556	0.209983	0.602941
cg02330106	2	131264840	yes	II	-0.381368	-0.428755	1	92.2279	92.2885	96.667	0	-	0.392394	0.84375	0.444444	0.28088	0.632353
cg12575438	3	131264846	no	II	-0.265725	-0.232554	1	98.029	98.0896	102.468	0	-	0.474878	0.125	0.972222	0.102004	0.573529
cg02022136	4	131265059	no	I	-0.304384	-0.338457	1	82.7814	82.842	87.2204	0	-	0.509475	0.625	0.833333	0.463158	0.735294
cg23998405	5	131265067	no	I	-0.180169	-0.232729	1	86.8938	86.9544	91.3328	0.0147059	-	0.518307	0.59375	0.833333	0.432337	0.720588
cg01341123	6	131265071	no	II	-0.202911	-0.243717	1	87.2786	87.3392	91.7176	0	-	0.56855	0.53125	0.888889	0.428319	0.720588
cg25946389	7	131265073	yes	II	-0.303022	-0.35751	1	84.0808	84.1414	88.5198	0	-	0.552773	0.625	0.861111	0.492091	0.75
cg14194875	8	131265137	no	I	-0.434622	-0.476096	1	57.6062	57.6668	62.0452	0.0294118	-	0.376515	0.90625	0.861111	0.764706	0.882353
cg00618725	9	131265159	no	I	-0.395597	-0.433314	1	63.0471	63.1077	67.4861	0.0147059	-	0.598628	0.75	0.944444	0.701754	0.852941
cg12434587	10	131265209	yes	I	-0.475323	-0.54284	1	47.5108	47.5714	51.9498	0.0294118	-	0.354627	0.875	0.944444	0.8223	0.911765
cg16215402	11	131265405	no	I	-0.276362	-0.243074	1	82.4505	82.5111	86.8895	0	-	0.337658	0.875	0.5	0.366102	0.676471
cg18026026	12	131265411	no	I	-0.202545	-0.183869	1	97.4744	97.535	101.913	0	-	0.48855	0.40625	0.75	0.159011	0.588235
cg05068430	13	131265416	no	I	0.0314223	0.0261835	1	96.1564	96.217	100.595	0	-	0.522548	0.4375	0.833333	0.276596	0.647059
cg19706602	14	131265435	yes	I	-0.166555	-0.178025	1	93.883	93.9436	98.322	0	-	0.4222	0.8125	0.472222	0.278438	0.632353
cg02802904	15	131265470	no	I	-0.363187	-0.332905	1	70.9565	71.0171	75.3955	0.0147059	-	0.608621	0.59375	0.972222	0.578014	0.794118
cg12981137	16	131265575	yes	I	-0.496846	-0.571303	1	37.6437	37.7043	42.0827	0.0294118	-	0.544576	0.90625	0.944444	0.852174	0.926471
cg02941816	17	131265696	yes	II	-0.459146	-0.452776	1	83.7584	83.8191	88.1975	0.0147059	-	0.387119	0.8125	0.666667	0.474227	0.735294
cg26201213	18	131265796	yes	II	-0.499869	-0.529866	1	95.3902	95.4508	99.8292	0	-	0.576192	0.28125	0.916667	0.205036	0.617647
Models
STP27	-	-	-	-	-	-	2	36.1426	36.3272	42.8011	0.0294118	1.15952	0.358248	0.96875	0.888889	0.853195	0.926471
STP450	-	-	-	-	-	-	4	36.6208	37.2557	47.7183	0.0294118	8.8841	0.509432	0.9375	0.944444	0.881944	0.941176
see Supplement for description of abbreviations and Illumina webpage for description of probes and design type
