# Supplementary material for: MGMT methylation analysis of glioblastoma on the Infinium methylation BeadChip identifies two distinct CpG regions associated with gene silencing and outcome, yielding a prediction model for comparisons across datasets, tumor grades, and CIMP-status
Source: Acta Neuropathol. 2012 Jul 19;124(4):547–60. doi: 10.1007/s00401-012-1016-2 (PMC3444709; doi:10.1007/s00401-012-1016-2)
Supplement: Supplementary file 4 — Supplementary material 4 (XLS 58 kb) [file 401_2012_1016_MOESM4_ESM.xls]

## Sheet: Sheet1
Table S4. Annotation of TCGA-GBM dataset
bcr_patient_barcode	dataset	Subtype	CIMP	MGMT-STP27 (response)	MGMT-STP27 (class)
TCGA-19-0964	HM-27K	Classical	0	0.99833	M
TCGA-06-2565	HM-27K	NA	0	0.997486	M
TCGA-06-0877	HM-27K	Classical	0	0.908505	M
TCGA-02-0007	HM-27K	Classical	0	0.278963	U
TCGA-02-0009	HM-27K	Classical	0	0.538507	M
TCGA-02-0021	HM-27K	Classical	0	0.754683	M
TCGA-06-0122	HM-27K	Mesenchymal	0	0.156252	U
TCGA-12-1098	HM-27K	Classical	0	0.00186295	U
TCGA-12-3648	HM-27K	Classical	0	0.682346	M
TCGA-14-0783	HM-27K	Mesenchymal	0	0.995493	M
TCGA-14-0817	HM-27K	Neural	0	0.00715655	U
TCGA-14-1396	HM-27K	Mesenchymal	0	0.994619	M
TCGA-14-1402	HM-27K	NA	0	0.981814	M
TCGA-16-1062	HM-27K	Classical	0	0.751232	M
TCGA-19-1789	HM-27K	Classical	0	0.997113	M
TCGA-27-1833	HM-27K	Classical	0	0.0286383	U
TCGA-28-1750	HM-27K	Mesenchymal	0	0.0586665	U
TCGA-19-1390	HM-27K	Proneural	0	0.998022	M
TCGA-14-0790	HM-27K	NA	0	0.979065	M
TCGA-12-1598	HM-27K	Proneural	0	0.996179	M
TCGA-06-2563	HM-27K	NA	0	0.99577	M
TCGA-06-0125	HM-27K	Classical	0	0.998726	M
TCGA-12-3646	HM-27K	Proneural	0	0.996766	M
TCGA-19-0957	HM-27K	Proneural	0	0.262766	U
TCGA-28-1746	HM-27K	Proneural	0	0.996587	M
TCGA-02-0037	HM-27K	Classical	0	0.179789	U
TCGA-02-0083	HM-27K	Neural	0	0.998239	M
TCGA-06-0876	HM-27K	Classical	0	0.994715	M
TCGA-28-2509	HM-27K	NA	0	0.991446	M
TCGA-32-1982	HM-27K	NA	0	0.990831	M
TCGA-16-1060	HM-27K	Mesenchymal	0	0.0556976	U
TCGA-14-0786	HM-27K	Classical	0	0.972938	M
TCGA-06-0155	HM-27K	Mesenchymal	0	0.016997	U
TCGA-14-1829	HM-27K	NA	0	0.00923055	U
TCGA-28-2514	HM-27K	NA	0	0.00937739	U
TCGA-12-0821	HM-27K	Neural	0	0.01386	U
TCGA-14-1455	HM-27K	Proneural	0	0.95831	M
TCGA-26-1440	HM-27K	Classical	0	0.0492018	U
TCGA-16-0861	HM-27K	Mesenchymal	0	0.107166	U
TCGA-02-0113	HM-27K	Neural	0	0.410498	M
TCGA-06-2566	HM-27K	NA	0	0.293244	U
TCGA-02-0027	HM-27K	Classical	0	0.527776	M
TCGA-02-0069	HM-27K	Proneural	0	0.970084	M
TCGA-06-0875	HM-27K	Proneural	0	0.0406114	U
TCGA-06-1801	HM-27K	Proneural	0	0.175264	U
TCGA-06-2558	HM-27K	NA	0	0.00936549	U
TCGA-12-0826	HM-27K	Classical	0	0.225857	U
TCGA-12-1088	HM-27K	Mesenchymal	0	0.0652675	U
TCGA-12-3653	HM-27K	Classical	0	0.0397188	U
TCGA-15-1447	HM-27K	Proneural	0	0.992564	M
TCGA-19-0960	HM-27K	Proneural	0	0.998604	M
TCGA-27-1836	HM-27K	NA	0	0.973358	M
TCGA-27-1838	HM-27K	NA	0	0.181814	U
TCGA-28-1755	HM-27K	NA	0	0.00466145	U
TCGA-14-1459	HM-27K	NA	0	0.941976	M
TCGA-14-1454	HM-27K	Proneural	0	0.0100335	U
TCGA-12-3644	HM-27K	Neural	0	0.968177	M
TCGA-12-1099	HM-27K	Proneural	0	0.0256349	U
TCGA-02-0001	HM-27K	Mesenchymal	0	0.116894	U
TCGA-02-0006	HM-27K	Mesenchymal	0	0.354296	U
TCGA-02-0074	HM-27K	Proneural	0	0.238865	U
TCGA-02-0085	HM-27K	Mesenchymal	0	0.990359	M
TCGA-02-0086	HM-27K	Mesenchymal	0	0.523972	M
TCGA-06-0147	HM-27K	Mesenchymal	0	0.949905	M
TCGA-06-2561	HM-27K	NA	0	0.0695675	U
TCGA-12-1093	HM-27K	Mesenchymal	0	0.0015269	U
TCGA-12-1095	HM-27K	Mesenchymal	0	0.00224392	U
TCGA-12-1599	HM-27K	Neural	0	0.863104	M
TCGA-14-1034	HM-27K	Mesenchymal	0	0.935654	M
TCGA-14-1037	HM-27K	Mesenchymal	0	0.0726604	U
TCGA-14-2554	HM-27K	NA	0	0.102678	U
TCGA-14-2555	HM-27K	Classical	0	0.972694	M
TCGA-19-0962	HM-27K	Mesenchymal	0	0.993504	M
TCGA-19-1791	HM-27K	Classical	0	0.0345688	U
TCGA-26-1443	HM-27K	Classical	0	0.983664	M
TCGA-27-1835	HM-27K	NA	0	0.951405	M
TCGA-28-1751	HM-27K	Mesenchymal	0	0.037377	U
TCGA-28-2506	HM-27K	NA	0	0.948647	M
TCGA-28-2513	HM-27K	NA	0	0.00933868	U
TCGA-32-2616	HM-27K	Mesenchymal	0	0.96587	M
TCGA-28-1752	HM-27K	Neural	0	0.989987	M
TCGA-27-2526	HM-27K	NA	0	0.0116945	U
TCGA-27-1832	HM-27K	Mesenchymal	0	0.0296749	U
TCGA-19-2625	HM-27K	Mesenchymal	0	0.0485364	U
TCGA-19-1786	HM-27K	Classical	0	0.00284919	U
TCGA-02-0060	HM-27K	Proneural	0	0.975086	M
TCGA-02-0057	HM-27K	Mesenchymal	0	0.129338	U
TCGA-02-0055	HM-27K	Mesenchymal	0	0.218941	U
TCGA-02-0054	HM-27K	Mesenchymal	0	0.916128	M
TCGA-02-0038	HM-27K	Classical	0	0.16444	U
TCGA-02-0003	HM-27K	Proneural	0	0.115883	U
TCGA-02-0033	HM-27K	Mesenchymal	0	0.991632	M
TCGA-02-0034	HM-27K	Mesenchymal	0	0.183509	U
TCGA-06-1086	HM-27K	Mesenchymal	0	0.00630239	U
TCGA-06-2569	HM-27K	NA	0	0.00772929	U
TCGA-12-0822	HM-27K	Mesenchymal	0	0.703785	M
TCGA-12-1089	HM-27K	Classical	0	0.0380413	U
TCGA-12-1097	HM-27K	Neural	0	0.00471193	U
TCGA-14-0865	HM-27K	Proneural	0	0.914292	M
TCGA-14-3477	HM-27K	Proneural	0	0.0153706	U
TCGA-16-1055	HM-27K	Mesenchymal	0	0.0172382	U
TCGA-19-1388	HM-27K	Mesenchymal	0	0.976336	M
TCGA-19-1389	HM-27K	Mesenchymal	0	0.166155	U
TCGA-27-1830	HM-27K	Mesenchymal	0	0.467201	M
TCGA-27-1831	HM-27K	NA	0	0.0347833	U
TCGA-28-1757	HM-27K	Classical	0	0.9345	M
TCGA-32-1986	HM-27K	NA	0	0.0266882	U
TCGA-32-2615	HM-27K	Mesenchymal	0	0.0499722	U
TCGA-41-2571	HM-27K	Proneural	0	0.0670663	U
TCGA-28-1747	HM-27K	NA	0	0.920883	M
TCGA-28-1745	HM-27K	Mesenchymal	0	0.267676	U
TCGA-27-2527	HM-27K	NA	0	0.860753	M
TCGA-27-2519	HM-27K	NA	0	0.00619863	U
TCGA-27-1834	HM-27K	Neural	0	0.972998	M
TCGA-26-1438	HM-27K	Mesenchymal	0	0.0540687	U
TCGA-19-2624	HM-27K	Proneural	0	0.0364589	U
TCGA-19-1385	HM-27K	Mesenchymal	0	0.989581	M
TCGA-19-0955	HM-27K	Classical	0	0.47464	M
TCGA-14-1827	HM-27K	Neural	0	0.954473	M
TCGA-14-1451	HM-27K	Proneural	0	0.00204345	U
TCGA-14-0871	HM-27K	Proneural	0	0.00332835	U
TCGA-14-0736	HM-27K	NA	0	0.0391677	U
TCGA-12-1096	HM-27K	Mesenchymal	0	0.0164443	U
TCGA-12-1090	HM-27K	Classical	0	0.995328	M
TCGA-06-2567	HM-27K	NA	0	0.99157	M
TCGA-06-2564	HM-27K	NA	0	0.0609842	U
TCGA-06-1087	HM-27K	Proneural	0	0.0267647	U
TCGA-06-1084	HM-27K	Mesenchymal	0	0.937398	M
TCGA-06-0882	HM-27K	Neural	0	0.00842615	U
TCGA-06-0881	HM-27K	Mesenchymal	0	0.00684941	U
TCGA-06-0878	HM-27K	Mesenchymal	0	0.0237389	U
TCGA-06-0141	HM-27K	Mesenchymal	0	0.123521	U
TCGA-06-0139	HM-27K	Mesenchymal	0	0.136732	U
TCGA-06-0130	HM-27K	Mesenchymal	0	0.156142	U
TCGA-02-2470	HM-27K	NA	0	0.0155367	U
TCGA-02-0115	HM-27K	Neural	0	0.964247	M
TCGA-02-0107	HM-27K	Mesenchymal	0	0.112108	U
TCGA-02-0052	HM-27K	Neural	0	0.331725	U
TCGA-02-0047	HM-27K	Proneural	0	0.11834	U
TCGA-02-0024	HM-27K	Proneural	0	0.105294	U
TCGA-02-0011	HM-27K	Proneural	0	0.965415	M
TCGA-02-2466	HM-27K	NA	0	0.0322117	U
TCGA-06-0143	HM-27K	Mesenchymal	0	0.113078	U
TCGA-06-1800	HM-27K	Mesenchymal	0	0.994141	M
TCGA-12-1091	HM-27K	Classical	0	0.969705	M
TCGA-12-1092	HM-27K	Mesenchymal	0	0.925136	M
TCGA-14-1825	HM-27K	Proneural	0	0.00153426	U
TCGA-19-0963	HM-27K	Neural	0	0.150854	U
TCGA-32-1976	HM-27K	NA	0	0.991114	M
TCGA-41-2573	HM-27K	Proneural	0	0.990443	M
TCGA-41-2575	HM-27K	Proneural	0	0.0197564	U
TCGA-27-1837	HM-27K	NA	0	0.989017	M
TCGA-14-1401	HM-27K	Proneural	0	0.957618	M
TCGA-14-0813	HM-27K	Proneural	0	0.994084	M
TCGA-12-3651	HM-27K	Neural	0	0.989975	M
TCGA-12-1602	HM-27K	Proneural	0	0.994456	M
TCGA-06-2559	HM-27K	NA	0	0.996494	M
TCGA-02-0046	HM-27K	Proneural	0	0.996478	M
TCGA-02-0043	HM-27K	Classical	0	0.999492	M
TCGA-02-0064	HM-27K	Mesenchymal	0	0.991299	M
TCGA-02-0071	HM-27K	Mesenchymal	0	0.251844	U
TCGA-02-0075	HM-27K	Mesenchymal	0	0.994161	M
TCGA-02-0099	HM-27K	Mesenchymal	0	0.996413	M
TCGA-06-0124	HM-27K	Mesenchymal	0	0.992617	M
TCGA-06-0133	HM-27K	Neural	0	0.203097	U
TCGA-06-0879	HM-27K	Classical	0	0.991815	M
TCGA-12-0828	HM-27K	Neural	0	0.428052	M
TCGA-12-0829	HM-27K	Mesenchymal	0	0.974354	M
TCGA-12-1094	HM-27K	Classical	0	0.0106094	U
TCGA-14-0867	HM-27K	Mesenchymal	0	0.996494	M
TCGA-14-1794	HM-27K	Proneural	0	0.0359936	U
TCGA-16-0848	HM-27K	Proneural	0	0.978922	M
TCGA-16-1063	HM-27K	NA	0	0.0483383	U
TCGA-19-2621	HM-27K	Classical	0	0.993005	M
TCGA-26-1799	HM-27K	Neural	0	0.0882932	U
TCGA-28-1753	HM-27K	NA	0	0.0243183	U
TCGA-32-1970	HM-27K	NA	0	0.0155619	U
TCGA-32-2632	HM-27K	Mesenchymal	0	0.0711357	U
TCGA-41-3392	HM-27K	Neural	0	0.0607455	U
TCGA-28-2502	HM-27K	NA	0	0.0705615	U
TCGA-28-1760	HM-27K	Mesenchymal	0	0.0508258	U
TCGA-19-2623	HM-27K	Mesenchymal	0	0.957941	M
TCGA-19-1386	HM-27K	Classical	0	0.0424105	U
TCGA-16-1056	HM-27K	Classical	0	0.0786276	U
TCGA-15-1446	HM-27K	Classical	0	0.0237962	U
TCGA-14-0866	HM-27K	Neural	0	0.994101	M
TCGA-14-0789	HM-27K	Mesenchymal	0	0.98637	M
TCGA-12-3652	HM-27K	Classical	0	0.0415527	U
TCGA-12-3650	HM-27K	Neural	0	0.192357	U
TCGA-12-0820	HM-27K	Classical	0	0.306883	U
TCGA-06-0169	HM-27K	Mesenchymal	0	0.321518	U
TCGA-06-0148	HM-27K	NA	0	0.18651	U
TCGA-02-0089	HM-27K	Neural	0	0.418866	M
TCGA-02-2485	HM-27K	NA	0	0.00742064	U
TCGA-02-2486	HM-27K	NA	0	0.0672438	U
TCGA-06-0126	HM-27K	Classical	0	0.184694	U
TCGA-12-0670	HM-27K	Neural	0	0.753623	M
TCGA-14-0787	HM-27K	Classical	0	0.992587	M
TCGA-14-0812	HM-27K	Neural	0	0.884922	M
TCGA-14-1452	HM-27K	Mesenchymal	0	0.980146	M
TCGA-14-1795	HM-27K	Proneural	0	0.989879	M
TCGA-16-0846	HM-27K	Proneural	0	0.99515	M
TCGA-19-1387	HM-27K	Proneural	0	0.993379	M
TCGA-19-1787	HM-27K	Mesenchymal	0	0.995594	M
TCGA-19-2620	HM-27K	Classical	0	0.989413	M
TCGA-27-2518	HM-27K	NA	0	0.164003	U
TCGA-27-2524	HM-27K	NA	0	0.0174208	U
TCGA-27-2528	HM-27K	NA	0	0.635997	M
TCGA-32-2634	HM-27K	Proneural	0	0.996721	M
TCGA-32-2638	HM-27K	Classical	0	0.979208	M
TCGA-28-1749	HM-27K	Classical	0	0.127856	U
TCGA-27-2523	HM-27K	NA	0	0.99376	M
TCGA-19-1392	HM-27K	Proneural	0	0.986222	M
TCGA-14-1453	HM-27K	Classical	0	0.0113064	U
TCGA-12-3649	HM-27K	Neural	0	0.0223142	U
TCGA-12-1600	HM-27K	Classical	0	0.0619014	U
TCGA-06-2562	HM-27K	NA	0	0.028727	U
TCGA-06-2557	HM-27K	NA	0	0.178003	U
TCGA-06-1802	HM-27K	Mesenchymal	0	0.989937	M
TCGA-02-0116	HM-27K	Mesenchymal	0	0.241091	U
TCGA-02-0102	HM-27K	Classical	0	0.193328	U
TCGA-02-0014	HM-27K	Proneural	1	0.117711	U
TCGA-02-0028	HM-27K	Proneural	1	0.998336	M
TCGA-06-1805	HM-27K	Proneural	1	0.224774	U
TCGA-06-2570	HM-27K	NA	1	0.980971	M
TCGA-12-0827	HM-27K	Mesenchymal	1	0.805784	M
TCGA-14-1456	HM-27K	NA	1	0.55661	M
TCGA-14-1458	HM-27K	Proneural	1	0.958064	M
TCGA-19-1788	HM-27K	Proneural	1	0.983781	M
TCGA-19-2629	HM-27K	Proneural	1	0.0495235	U
TCGA-28-1756	HM-27K	NA	1	0.98917	M
TCGA-27-2521	HM-27K	NA	1	0.998398	M
TCGA-16-0849	HM-27K	Proneural	1	0.463153	M
TCGA-14-1821	HM-27K	Proneural	1	0.943673	M
TCGA-06-0129	HM-27K	Proneural	1	0.977648	M
TCGA-06-0128	HM-27K	Proneural	1	0.977943	M
TCGA-02-2483	HM-27K	NA	1	0.96641	M
TCGA-02-0080	HM-27K	Proneural	1	0.856907	M
TCGA-02-0010	HM-27K	Proneural	1	0.183573	U
TCGA-16-0850	HM-27K	Proneural	1	0.078994	U
TCGA-02-0114	HM-27K	Proneural	1	0.99385	M
TCGA-06-5414	HM-450K	Classical	NA	0.0264115	U
TCGA-06-5415	HM-450K	Classical	NA	0.0113417	U
TCGA-06-5416	HM-450K	Proneural	NA	0.139752	U
TCGA-06-5417	HM-450K	Proneural	NA	0.976178	M
TCGA-06-5418	HM-450K	NA	NA	0.0861036	U
TCGA-12-5295	HM-450K	Neural	NA	0.992547	M
TCGA-12-5299	HM-450K	Classical	NA	0.0573756	U
TCGA-12-5301	HM-450K	Neural	NA	0.992653	M
TCGA-26-5132	HM-450K	Classical	NA	0.994449	M
TCGA-26-5133	HM-450K	Proneural	NA	0.0334805	U
TCGA-26-5134	HM-450K	Proneural	NA	0.028344	U
TCGA-26-5135	HM-450K	Proneural	NA	0.910096	M
TCGA-26-5136	HM-450K	Mesenchymal	NA	0.942378	M
TCGA-26-5139	HM-450K	Mesenchymal	NA	0.0512945	U
TCGA-28-5204	HM-450K	Neural	NA	0.0352557	U
TCGA-28-5207	HM-450K	NA	NA	0.0338724	U
TCGA-28-5208	HM-450K	NA	NA	0.995944	M
TCGA-28-5209	HM-450K	Mesenchymal	NA	0.99728	M
TCGA-28-5213	HM-450K	NA	NA	0.0161578	U
TCGA-28-5214	HM-450K	Mesenchymal	NA	0.244305	U
TCGA-28-5215	HM-450K	Mesenchymal	NA	0.868875	M
TCGA-28-5216	HM-450K	Mesenchymal	NA	0.0346362	U
TCGA-28-5218	HM-450K	Mesenchymal	NA	0.0221014	U
TCGA-28-5219	HM-450K	Classical	NA	0.966226	M
TCGA-28-5220	HM-450K	Classical	NA	0.0252173	U
TCGA-32-5222	HM-450K	Proneural	NA	0.992933	M
TCGA-76-4925	HM-450K	Proneural	NA	0.998237	M
TCGA-76-4926	HM-450K	Mesenchymal	NA	0.0181425	U
TCGA-76-4927	HM-450K	Neural	NA	0.0354688	U
TCGA-76-4928	HM-450K	Classical	NA	0.746285	M
TCGA-76-4929	HM-450K	Neural	NA	0.996333	M
TCGA-76-4931	HM-450K	Classical	NA	0.0221555	U
TCGA-76-4932	HM-450K	Proneural	NA	0.971406	M
TCGA-76-4934	HM-450K	Proneural	NA	0.897548	M
TCGA-76-4935	HM-450K	Proneural	NA	0.927769	M
TCGA-06-0650	HM-450K	Mesenchymal	NA	0.0940948	U
TCGA-06-1804	HM-450K	Classical	NA	0.989428	M
TCGA-06-5408	HM-450K	Classical	NA	0.0296082	U
TCGA-06-5410	HM-450K	Mesenchymal	NA	0.672663	M
TCGA-06-5411	HM-450K	Neural	NA	0.152043	U
TCGA-06-5412	HM-450K	Mesenchymal	NA	0.964141	M
TCGA-06-5413	HM-450K	Neural	NA	0.0201566	U
TCGA-06-5856	HM-450K	Proneural	NA	0.222757	U
TCGA-06-5858	HM-450K	Mesenchymal	NA	0.452235	M
TCGA-06-5859	HM-450K	Neural	NA	0.0141456	U
TCGA-06-6389	HM-450K	Proneural	NA	0.957376	M
TCGA-06-6390	HM-450K	Classical	NA	0.0394389	U
TCGA-06-6391	HM-450K	Proneural	NA	0.461997	M
TCGA-14-0781	HM-450K	Mesenchymal	NA	0.144585	U
TCGA-15-1444	HM-450K	Proneural	NA	0.923945	M
TCGA-19-5947	HM-450K	Mesenchymal	NA	0.0544303	U
TCGA-19-5950	HM-450K	Classical	NA	0.987087	M
TCGA-19-5951	HM-450K	Classical	NA	0.136778	U
TCGA-19-5952	HM-450K	Classical	NA	0.0266303	U
TCGA-19-5954	HM-450K	Classical	NA	0.654578	M
TCGA-19-5955	HM-450K	Mesenchymal	NA	0.742994	M
TCGA-19-5956	HM-450K	Proneural	NA	0.226889	U
TCGA-19-5958	HM-450K	Classical	NA	0.0481961	U
TCGA-19-5959	HM-450K	Classical	NA	0.994069	M
TCGA-19-5960	HM-450K	Proneural	NA	0.143724	U
TCGA-26-1442	HM-450K	Proneural	NA	0.898415	M
TCGA-28-2501	HM-450K	Mesenchymal	NA	0.9613	M
TCGA-28-2510	HM-450K	Neural	NA	0.0762605	U
TCGA-28-6450	HM-450K	Classical	NA	0.166111	U
TCGA-32-1979	HM-450K	Neural	NA	0.46726	M
TCGA-32-1980	HM-450K	Neural	NA	0.0369939	U
TCGA-41-5651	HM-450K	Proneural	NA	0.991875	M
TCGA-76-6191	HM-450K	Proneural	NA	0.0212355	U
TCGA-76-6192	HM-450K	Proneural	NA	0.0406735	U
TCGA-76-6193	HM-450K	Mesenchymal	NA	0.0292302	U
TCGA-76-6282	HM-450K	Mesenchymal	NA	0.102776	U
TCGA-76-6285	HM-450K	Proneural	NA	0.218057	U
TCGA-81-5910	HM-450K	Classical	NA	0.0291136	U
TCGA-87-5896	HM-450K	Classical	NA	0.105311	U
